# Supplementary material for: Optimization of the Decolorization of the Reactive Black 5 by a Laccase-like Active Cell-Free Supernatant from Coriolopsis gallica
Source: Microorganisms. 2022 May 31;10(6):1137. doi: 10.3390/microorganisms10061137 (PMC9227205; doi:10.3390/microorganisms10061137)
Supplement: Supplementary file 1 [file microorganisms-10-01137-s001.zip]

Archive with 1 entries (1 files):
- microorganisms-1711812-supplementary.pptx
